# Supplementary material for: Protective Effects and Potential Mechanisms of D-Aspartate on Testicular Damage Induced by Polystyrene Microplastics
Source: Biomolecules. 2025 Oct 22;15(11):1484. doi: 10.3390/biom15111484 (PMC12650146; doi:10.3390/biom15111484)
Supplement: Supplementary file 1 [file biomolecules-15-01484-s001.zip]

Archive with 2 entries (2 files):
- biomolecules-3890382 Supplementary original WB images.pdf
- biomolecules-3890382-Supplementary Western blot analysis.pdf
